# Supplementary material for: Design, Synthesis and Bioactive Evaluation of Topo I/c-MYC Dual Inhibitors to Inhibit Oral Cancer via Regulating the PI3K/AKT/NF-κB Signaling Pathway
Source: Molecules. 2025 Feb 14;30(4):894. doi: 10.3390/molecules30040894 (PMC11858653; doi:10.3390/molecules30040894)
Supplement: Supplementary file 1 [file molecules-30-00894-s001.zip]

Archive with 1 entries (1 files):
- molecules-3417859-supplementary.pdf
